# Supplementary material for: A pandemic-enabled comparison of discovery platforms demonstrates a naïve antibody library can match the best immune-sourced antibodies
Source: Nat Commun. 2022 Jan 24;13:462. doi: 10.1038/s41467-021-27799-z (PMC8786865; doi:10.1038/s41467-021-27799-z)
Supplement: Supplementary file 5 — Supplementary Data 1 [file 41467_2021_27799_MOESM5_ESM.xlsx]

## Sheet: Sheet1
primer name	sequence	scope
pDan5topDNL6_5'	TCTGGTGGTGGTGGTTCTGCTAGAGGCGCGGCAGCAAGCGGCGCGCATGCC	subcloning from phage to yeast
pDan5topDNL6_3''	ATCCAGGCCCAGCAGTGGGTTTGGGATTGGTTTGCC	subcloning from phage to yeast
Gen3-JK-CK_INV	gatggtgcagccacagttcGTTTGATTTCAACTTTGGTACC	Inverse PCR primer (primer I in Supplementary Figure 2)
Gen3-JL-CL_INV	ggggcagccttgggctgaccCAGAACGGTCAGTTTGGTACC	Inverse PCR primer (primer I in Supplementary Figure 2)
Abr_SP_invPCR	ttctgaaaggcgtgcgtaccCAGGTTCAGCTGGTTCAGTCT	Inverse PCR primer (primer II in Supplementary Figure 2)
Ani_Evo_SP_invPCR	ttctgaaaggcgtgcgtaccGAAGTTCAGCTGGTTCAGTCT	Inverse PCR primer (primer II in Supplementary Figure 2)
Cre_SP_invPCR	ttctgaaaggcgtgcgtaccGAAGTTCAGCTGGTTGAATCT	Inverse PCR primer (primer II in Supplementary Figure 2)
Mep_SP_invPCR	ttctgaaaggcgtgcgtaccAGATTCACGCAGGGTAACCTG	Inverse PCR primer (primer II in Supplementary Figure 2)
Nec_SP_invPCR	ttctgaaaggcgtgcgtaccCAGGTTCAGCTGCAGGAATCT	Inverse PCR primer (primer II in Supplementary Figure 2)
Gen3-JK-CK	GGTACCAAAGTTGAAATCAAACgaactgtggctgcaccatc	pDONOR_Kappa cassette amplification primer III in Supplementary Figure 2
Gen3-JL-CL	GGTACCAAACTGACCGTTCTGggtcagcccaaggctgcccc	pDONOR_Lambda cassette amplification primer III in Supplementary Figure 2
Abr_SP	AGACTGAACCAGCTGAACCTGggtacgcacgcctttcagaa	pDONOR_Lambda cassette amplification primer IV in Supplementary Fiigure 2
Ani_Evo_SP	AGACTGAACCAGCTGAACTTCggtacgcacgcctttcagaa	pDONOR_Lambda cassette amplification primer IV in Supplementary Fiigure 3
Cre_SP	AGATTCAACCAGCTGAACTTCggtacgcacgcctttcagaa	pDONOR_Lambda cassette amplification primer IV in Supplementary Fiigure 4
Mep_SP	CAGGTTACCCTGCGTGAATCTggtacgcacgcctttcagaa	pDONOR_Lambda cassette amplification primer IV in Supplementary Fiigure 5
Nec_SP	AGATTCCTGCAGCTGAACCTGggtacgcacgcctttcagaa	pDONOR_Lambda cassette amplification primer IV in Supplementary Fiigure 6
