# Supplementary material for: A pandemic-enabled comparison of discovery platforms demonstrates a naïve antibody library can match the best immune-sourced antibodies
Source: Nat Commun. 2022 Jan 24;13:462. doi: 10.1038/s41467-021-27799-z (PMC8786865; doi:10.1038/s41467-021-27799-z)
Supplement: Supplementary file 7 — Source Data Files [file 41467_2021_27799_MOESM7_ESM.xlsx]

## Sheet: Figure 1b
polyclonal phage ELISA
		S1			RBD			negative antigen
	2nd round selection pAb phage	2.89392	3.03378	2.90432	2.42413	2.44118	2.37827	0.10193	0.11405	0.0934121
	no phage	0.066	0.07	0.06	0.059	0.061	0.055	0.053	0.05	0.055

## Sheet: Figure 2
For all the panels present in Figure 2 the data of affinity and avidity are the same.
The different panels focus on:
Figure 2a summarizes affinity and avidity data in a table
Figure 2b shows the data in an isoplot
Figure 2c rank the antibodies for theiir affinity for RBD and avidity for the trimer
Figure 2d show the ratio between avidity for RBD and avidity for the trimer of the selected antibodies
SPR measured affinities
		RBD affinity		Trimer avidity
	G5	2.74e-11	4.14e-11	2.63e-10	3e-12
	A12	3.97e-11	6.37e-11	1.07e-10	5.93e-11
	A10	1.61e-10	1.23e-10	4.16e-11	4.36e-11
	B2	1.16e-10	1.7e-10	4.6e-11	4.5e-11
	B11	1.56e-10	1.72e-10	1.74e-10	1.8e-10
	F1	2.04e-10	1.74e-10	1.45e-10	1.49e-10
	C2	1.84e-10	2.22e-10	1.02e-10	5.78e-11
	G12	2.87e-10	1.81e-10	3.87e-11	3.67e-11
	F7	2.78e-10	2.4e-10	1.39e-10	1.65e-10
	A11	7.48e-11	4.79e-10	4.63e-10	4.01e-10
	F5	2.95e-10	2.75e-10	2.18e-10	1.44e-10
	#41	2.57e-10	3.33e-10	7.3e-11	6.1e-11
	G2	2.58e-10	3.36e-10	1.37e-10	2.11e-10
	C4	4.19e-10	2.59e-10	2.64e-10	3.12e-10
	G6	3.63e-10	3.77e-10	2.21e-10	2.45e-10
	B7	2.79e-10	4.91e-10	3.69e-10	4.21e-10
	H2	6.19e-10	2.25e-10	6.73e-11	3.53e-11
	CC6.29	1.03e-09	4.57e-10	4.83e-10	3.15e-10
	D3	1.13e-09	1.3e-09	1.6e-10	1.54e-10
	B3	9.48e-10	1.59e-09	6.31e-10	3.49e-10
	C7	1e-09	1.62e-09	3.27e-08	1.1836e-08
	G4	1.91e-09	1.47e-09	3.38e-10	3.06e-10
	CC6.30	1.5e-09	1.89e-09	4.02e-10	8.2e-11
	CC12.18	2.86e-09	1.51e-09	4.93e-09	3.91e-09
	C1	4.67e-09	3.63e-09	6.2e-10	1.6e-09
	D2	7.1e-09	5.58e-09	4.62215e-10	5.64658e-10
	CR3022	1.31e-08	8.94e-09	9.1e-11	1.89e-10
	STE73-2E9	1.53e-08	1.47e-08	5.43e-08	4.17e-08
	Ab1	4.79e-08	4.61e-08	1.42e-07	2.02e-07
	mRBD1.5	6.08e-08	7.72e-08	7.26e-07	9.3e-07
	CC12.17	9.78e-08	7.14e-08	1.34e-09	1.04e-09

## Sheet: Figure 4a
PSV neutralization
Abs (ug/ml)	Specifica #41		A12		B3		D2		D3		F1		F7		G2		G5		G12
	Mean	SD	Mean	SD	Mean	SD	Mean	SD	Mean	SD	Mean	SD	Mean	SD	Mean	SD	Mean	SD	Mean	SD
100	99.9852	0.0407836	100.006	0.0255336	99.9883	0.000311127	100.02	0.0152028	100.022	0.0103945	99.908	0.0159311	99.736	0.364054	99.9507	0.0979131	99.9195	0.0970595	99.9941	0.0438901
10	99.9652	0.0174442	99.7728	0.199715	99.5012	0.681128	99.6029	0.51483	99.2896	0.9878	99.5624	0.594578	99.514	0.67045	99.4301	0.804157	99.7819	0.299146	99.983	0.00779939
1	99.7712	0.276819	99.0691	1.20974	99.8848	0.0263397	99.7401	0.283345	98.502	2.1242	98.4889	2.12016	98.3056	2.40188	99.777	0.321076	99.2262	1.10736	100.001	0.0109743
0.1	99.1593	0.617336	99.0428	1.17965	98.6661	0.59363	91.286	0.608586	98.6431	1.79728	97.8028	3.07554	99.3691	0.905429	99.5704	0.569744	89.858	0.430056	99.9909	0.00391737
0.01	81.0564	3.96098	90.8488	2.83532	85.9489	0.650064	66.251	8.2094	94.4849	4.7953	87.9953	2.77236	88.4913	0.0045467	82.2896	1.29545	40.0911	17.4209	86.5763	7.63914
0.001	58.8331	9.90786	71.7011	2.48521	61.8212	3.723	40.0243	2.72838	71.5547	7.0774	54.8291	5.45837	48.269	6.52803	48.9989	23.8371	-7.68354	1.17416	57.6913	7.29485
0.0001	44.7396	2.77581	42.9372	0.832611	34.5267	0.0961241	25.5805	22.9129	43.1619	2.01585	20.8152	20.0521	14.573	15.3422	15.7736	8.61715	-5.58756	2.38897	14.4384	15.8931
1e-05	28.2883	2.34488	37.2305	4.98732	28.4418	0.196194	1.8011	0.833273	17.8986	6.83809	13.2425	4.16915	19.8093	14.594	-2.82881	16.937	-13.6616	3.06978	21.4414	8.23965

## Sheet: Figure 4b
Live virus neutralization
ug/ml	Specifica #41			Specifica A12			Specifica B3			Specifica D2			Specifica D3			Specifica F1			Specifica F7			Specifica G2			Specifica G5			Specifica G12
10	99.9931	99.9089	99.9932	99.9527	99.9376	99.9527	99.8676	99.8087	99.8676	97.3738	96.9574	97.3739	99.882	99.8776	99.882	99.9728	99.9642	99.9728	99.9802	99.9678	99.9802	99.9775	99.9059	99.9775	99.9818	99.9571	99.9818	99.9302	99.9078	99.9302
1	99.9701	99.9635	99.9701	99.9665	99.9545	99.9665	99.5137	99.5041	99.5137	92.7647	92.7239	92.7647	99.8166	99.7733	99.8166	99.9912	99.9679	99.9912	99.984	99.9427	99.984	99.9938	99.9645	99.9938	99.9755	99.9179	99.9755	99.9684	99.961	99.9684
0.1	99.5136	99.4837	99.5136	99.9799	99.9724	99.9799	96.7238	96.7174	96.7238	75.8072	75.7402	75.8073	99.6327	99.5769	99.6327	99.9256	99.907	99.9256	99.7573	99.7496	99.7573	99.7264	99.6433	99.7265	99.8622	99.9208	99.5995	99.9514	99.8848	99.9514
0.01	87.2573	86.9849	87.2552	98.7554	98.7535	98.7554	81.7711	81.2605	81.7699	44.0033	43.6979	44.004	97.2949	97.2479	97.2949	96.1908	95.5717	96.191	94.4827	94.3485	94.4827	91.5642	91.4855	91.5642	71.479	70.8833	71.4796	98.6302	98.6166	98.6302
0.001	51.6637	51.283	51.6647	79.6831	79.6457	79.6831	43.6822	43.6685	43.6822	9.9873	8.27556	10.3344	68.6191	67.399	68.6265	66.4258	65.4983	66.4244	53.247	51.8076	53.2684	52.7629	49.5251	52.7412	24.9991	20.8921	25.0328	78.9493	77.1728	78.9441
0.0001	33.1821	33.1447	33.1819	28.1703	27.8555	28.1565	-6.98033	-12.5644	-1.03475	-7.87438	0.393024	-7.73046	24.4972	19.9258	24.1264	27.6611	25.7326	27.6635	5.07269	3.49386	4.09259	18.0423	17.0711	18.0751	17.3307	-7.87988	15.4051	16.7338	15.7401	16.8204
1e-05	25.6249	24.493	25.62	18.5421	18.4488	18.5426	-18.0591	-19.0581	-21.8404	-12.7637	-16.4596	-16.5837	-9.43116	-7.68612	-5.13335	-4.25807	-5.56821	-4.88544	-16.5444	-21.0369	-18.3562	-7.43846	-7.81412	-15.4788	15.9013	14.7195	15.9455	4.30339	6.10076	1.19226

## Sheet: Figure 4c
ACE2 competition
[ug/ml]	A12		B3		D2		D3		F1		F7		G2		G5		G12		#41(1)		CC6.29		CC6.30
10	101.5	103.4	102.4	99.8	100.7	102.4	101.6	103.8	101.8	100.5	100.3	98.7	100.2	101.7	102.3	98.9	101	98.4	99.6	99.9	102.5		102.9
3.3	103.5	104.6	104.8	101.9	100.5	102	103.2	105.7	102.8	104.3	103.1	95.2	103.3	99.7	103.2	99.8	103.7	101	101.3	101.7	102.4		104
1.1	76.9	104.8	104.5	101.1	96.1	95.3	102.9	105.6	103	104.3	101.9	98.3	101.1	97.8	100.4	99.5	103.6	97.4	101.1	100.7	101.9		102.8
0.37	102.8	102.4	100.6	95	68.2	70.4	100.7	104	99.2	103.7	100.2	96.5	94.8	96.7	99.3	93.5	99.6	99.8	99.8	99.5	92.8		101.7
0.12	76.1	75.3	77.5	71.5	39.2	37.5	88.7	93.1	84	94.4	83	80.4	76.6	79.9	80.5	70.8	71.7	98.5	99.2	98.2	57.8		94.3
0.04	47.9	33.9	43.9	38.3	28.1	27.6	54.8	65.2	45	74	36.9	61.5	40.9	51.4	43.8	55.5	39.1	90.5	97	96.3	35.1		56.3
0.01	6.8	18.2	21.7	24.5	26.3	17.6	23.8	43	34	43.4	20.8	17.6	17.6	10.3	29.9	31.8	26.7	31.5	75.7	76.6	27.4		19.7

## Sheet: Figure 4d
IC50 fold increase for variants
	B.1.17/WT	B.1.351 /WT
#41	0.75	1.17
A12	1.7	0.6
B3	1.47	1.87
D2	2.59	0.78
D3	1.8	1
F1	1	0.63
F7	1	0.56
G2	0.64	0.27
G5	1.31	0.56
G12	1.17	0.67
CC6.29	0.88	59
CC6.30	1.4	OVER
Ab1	5.54	OVER
STE73-2E9	0.84	OVER

## Sheet: Figure 5
Here is the list of the manuscript and the value of the antibodies described in them used to generate figure 5.
Reference	IC50 PSV ng/ml Naive	IC50 PSV ng/ml Immune	IC50 live ng/ml naive	IC50 live ng/ml immune	KD - best of IgG / Fab / scFv pM Naive	KD - best of IgG / Fab / scFv pM Immune	Column14
Alsoussi, W. B., et al., A Potently Neutralizing Antibody Protects Mice against SARS-CoV-2 Infection. J Immunol 205(4): 915-922. 2020				1.5
Banach et. al., Paired heavy- and light-chain signatures contribute to potent SARS-CoV-2 neutralization in public antibody responses. Cell Reports 2021			71	142		230
Bell, B.N., et al., Neutralizing antibodies targeting the SARS-CoV-2 receptor binding domain isolated from a naive human antibody library. Protein Sci, 2021.	60				180		IgG for affinity
Bertoglio, F. et al., SARS-CoV-2 neutralizing human recombinant antibodies selected from pre-pandemic healthy donors binding at RBD-ACE2 interface. Nat. Comm. 2021			61.5		2000		scFv-Fc
Brouwer, P.J.M., et al., Potent neutralizing antibodies from COVID-19 patients define multiple targets of vulnerability. Science, 2020.		7
Bullen G., et al. Cross-Reactive SARS-CoV-2 Neutralizing Antibodies From Deep Mining of Early Patient Responses. Front. Immunol. 2021		2.7		25		70
Cao, Y., et al., Potent neutralizing antibodies against SARS-CoV-2 identified by high-throughput single-cell sequencing of convalescent patients' B cells. Cell, 2020. 182(1): p. 73-84 e16.		1.2		15		39
Chen, X., et al., Human monoclonal antibodies block the binding of SARS-CoV-2 spike protein to angiotensin converting enzyme 2 receptor. Cellular & Molecular Immunology, 2020.		34
Chi, X., et al., A neutralizing human antibody binds to the N-terminal domain of the Spike protein of SARS-CoV-2. Science, 2020. 369(6504): p. 650-655.				40		10	This is an N-terminal antibody, so should be removed.
Fagre, A.C., et al., A Potent SARS-CoV-2 Neutralizing Human Monoclonal Antibody That Reduces Viral Burden and Disease Severity in Syrian Hamsters. Front Immunol, 2020. 11: p. 614256.	5.4				370		IgG for affinity
Gu C., et al. A human antibody of potent efficacy against SARS-CoV-2 in rhesus macaques showed strong blocking activity to B.1.351 mAbs. 2021	4.25				3300		IgG for affinity
Hansen, J., et al., Studies in humanized mice and convalescent humans yield a SARS-CoV-2 antibody cocktail. Science, 2020. 369(6506): p. 1010-1014.		1.1		1.1		564
Haslwanter et al., A Combination of Receptor-Binding Domain and N-Terminal Domain Neutralizing Antibodies Limits the Generation of SARS-CoV-2 Spike Neutralization-Escape Mutants. mBio 2021		11.25
Jones, B.E., et al., The neutralizing antibody, LY-CoV555, protects against SARS-CoV-2 infection in non-human primates. Science Translational Medicine, 2021		12				710	add
Ju, B., et al., Human neutralizing antibodies elicited by SARS-CoV-2 infection. Nature, 2020. 584(7819): p. 115-119.		30		30		1380
Kim, C., D. et al., "A therapeutic neutralizing antibody targeting receptor binding domain of SARS-CoV-2 spike protein." Nat Commun 2021 12(1): 288.				8.4		27
Kim, Y. J., et al., "Neutralizing Human Antibodies against Severe Acute Respiratory Syndrome Coronavirus 2 Isolated from a Human Synthetic Fab Phage Display Library." 2021 Int J Mol Sci 22(4).	15		18		130		IgG for affinity
Kreye, J., et al., A Therapeutic Non-self-reactive SARS-CoV-2 Antibody Protects from Lung Pathology in a COVID-19 Hamster Model. Cell, 2020.				3.1		6
Ku, Z., X. et al., Molecular determinants and mechanism for antibody cocktail preventing SARS-CoV-2 escape. Nat Commun 12(1): 469. 2021			150		3490		IgG for affinity
Li, W., et al., Rapid identification of a human antibody with high prophylactic and therapeutic efficacy in three animal models of SARS-CoV-2 infection. Proc Natl Acad Sci U S A, 2020.			200		160		IgG for affinity
Liu, L., et al., Potent neutralizing antibodies against multiple epitopes on SARS-CoV-2 spike. Nature, 2020. 584(7821): p. 450-456.		5		0.7			the high IC50 antibody doesn't recognize RBD, so should be removed. The next best one that recognizes RBD should be used instead
Mor et al. Multi-clonal SARS-CoV-2 neutralization by antibodies isolated from severe COVID-19 convalescent donors. Plos Pathog. 2021		40		10000
Noy-Porat, T., et al., A panel of human neutralizing mAbs targeting SARS-CoV-2 spike at multiple epitopes. Nat Commun, 2020. 11(1): p. 4303.				220		400
Pan Y., et al., Screening of potent neutralizing antibodies against SARS-CoV-2 using convalescent patients-derived phage-display libraries. Cell Discovery, 2021.		6		1		4700
Parray, H.A., et al., Identification of an anti-SARS-CoV-2 receptor-binding domain-directed human monoclonal antibody from a naive semisynthetic library. J Biol Chem, 2020. 295(36): p. 12814-12821.					160000		IgG for affinity
Passariello M.,et al. Novel human neutralizing mAbs specific for Spike-RBD of SARS-CoV-2. Sci Report. 2021	6000				7400		IgG4 for affinity
Piepenbrink et al. Therapeutic activity of an inhaled potent SARS-CoV-2 neutralizing human monoclonal antibody in hamster. Cell Reports Medicine
Pinto, D, Park, YJ, Beltramello, M et al. Cross-neutralization of SARS-CoV-2 by a human monoclonal SARS-CoV antibody. Nature 2020; 583: 290–5.				79
Qu Y., et al. Antibody Cocktail Exhiibbits Broad Neutralization Activity Against SARS-CoV-2 and SARS-CoV-2 Variants		27		480		1.45
Robbiani, DF, Gaebler, C, Muecksch, F et al. Convergent antibody responses to SARS-CoV-2 in convalescent individuals. Nature 2020		3		1.64
Rogers, T.F., et al., Isolation of potent SARS-CoV-2 neutralizing antibodies and protection from disease in a small animal model. Science, 2020.		1.3		7.1		1200
Seydoux, E., et al., Analysis of a SARS-CoV-2-Infected Individual Reveals Development of Potent Neutralizing Antibodies with Limited Somatic Mutation. Immunity, 2020. 53(1): p. 98-105 e5.		30				3630
Shi, R., et al., A human neutralizing antibody targets the receptor-binding site of SARS-CoV-2. Nature, 2020.		23		36		815
Slezak, T. and Kossiakoff, A. Engineered ultra-high affinity synthetic antibodies for SARS-CoV-2 neutralization and detection. J Mol Biol 2021: 166956.					3000		Fab
Starr T. et al, SARS-Cov-2 RBD antibodies that maximize breadth and resistance to escape		2		4		40	Fab
Tortorici et al. Broad sarbecovirus neutralization by a human monoclonal antibody. Nature. 2021				144		490	Fab
Tortorici, M.A., et al., Ultrapotent human antibodies protect against SARS-CoV-2 challenge via multiple mechanisms. Science, 2020.		2.1		1.2		50
Wan, J., et al., Human-IgG-Neutralizing Monoclonal Antibodies Block the SARS-CoV-2 Infection. Cell Rep, 2020. 32(3): p. 107918.		263		276		413
Wang C. et al. A human monoclonal antibody blocking SARS-CoV-2 infection. Nat Comm. 2020		61		570		10800
Wang L. et al. Ultrapotent antibodies against diverse and highly transmissible SARS-CoV-2 variants. Science 2021		2.5
Wang Z. et al. Enhanced SARS-CoV-2 neutralization by dimeric IgA. Science Translational Medicine. 2021		2.94		3.5
Wheatley et al., Landscape of human antibody recognition of the SARS-CoV-2 receptor binding domain. Cell Reports 2021			98	127
Wrapp, D, De Vlieger, D, Corbett, KS et al. Structural basis for potent neutralization of betacoronaviruses by single-domain camelid antibodies. Cell 2020; 181: 1436–41.		200				38600
Zeng et al., Isolation of a human monoclonal antibody specific for the receptor-binding domain of SARS-CoV-2 using a competitive phage biopanning strategy. Ant Ther. 2020	1830				3800		IgG for affinity
Zhang et al. A proof of concept for neutralizing antibody-guided vaccine design against SARS-CoV-2		40				300
Zhao et al., Identification of potent human neutralizing antibodies against SARS-CoV-2 implications for development of therapeutics and prophylactics. Nat Comm. 2021	4		10		83.75		IgG for affinity
Zost, S.J., et al., Potently neutralizing and protective human antibodies against SARS-CoV-2. Nature, 2020.
Zost, S.J., et al., Rapid isolation and profiling of a diverse panel of human monoclonal antibodies targeting the SARS-CoV-2 spike protein. Nat Med, 2020.		15		31
Graham C., et al. Neutralization potency of monoclonal antibodies recognizing dominant and subdominant epitopes on SARS-CoV-2 Spike is impacted by the B.1.1.7 variant. Immunity. 2021.		1.2		2.3
Andreano E., et al. Extremely potent human monoclonal antibodies from COVID-19 convalescent patients. Cells 2021				3.9		20

## Sheet: Figure 5 CoVIC
All these data are available at https://covic.lji.org/
CoVIC ID	Isotype	Epitope Community (RBD)	D614	D614G	RBD	NTD	B.1.351	IC50- Pseudovirus neutralization (ng/mL)	IC80- Pseudovirus neutralization (ng/mL)	IC90- Pseudovirus neutralization (ng/mL)	IC50 (WA-1)- Authentic virus neutralization (ng/mL)	IC80 (WA-1)- Authentic virus neutralization (ng/mL)	IC90 (WA-1)- Authentic virus neutralization (ng/mL)	IC50 (B.1.351)- Authentic virus neutralization (ng/mL)	IC80 (B.1.351)- Authentic virus neutralization (ng/mL)	IC50- UTMB - Authentic virus neutralization (ng/mL)	IC80- UTMB - Authentic virus neutralization (ng/mL)	IC90- UTMB - Authentic virus neutralization (ng/mL)	K18 mice	hamsters	ADCP	mADCP	ADNP	mADNP	ADCD (MFI C3)	ADNKA % CD107a+	ADNKA % MIP-1b+	FcgR2aR (MFI)	FcgR3aV (MFI)	FcgR2b (MFI)	FcgR3b (MFI)	FcRn (MFI)	mFcR2 (MFI)	mFcR3 (MFI)	mFcR4 (MFI)	Spike: ACE2	Escape	Structure	Details
1	IgG1	3	1.63e-09	1.75e-10	1.46e-06		4.19e-08	1830	6370	14100	245	662				1240	1650	1950																		69.6
2	IgG1	2	1.24e-10	5.16e-11	1.23e-07		1.33e-11	1470	4010	7910	19	60				303	469	605																		100	|Y489H
3	IgG1	2	1.47e-09	8.3e-10	8.93e-07			2320	8360	16000	846	2766				3200	6500	9840																		90.3
4	IgG1	2	2.43e-10	8.05e-11	1.11e-07		1.84e-08	709	2480	5020	179	450				1490	2730	3880																		100
5	IgG1	2	1.08e-09	8.64e-10	3.98e-07			853	2600	5260	433	754				15700	18400	20200																		98.2
6	IgG1	2	5.53e-10	3.53e-10	8.71e-08		5.98e-10	36300	74900	118000	11861	22679				252	486	714																		99
7	IgG1	6	1.21e-10	3.66e-11	1.72e-08	4.5e-06	4.92e-09	53.8	146	261	18	33				25000	25000	25000																		100
8	IgG1	6	6.75e-10	4.51e-10	2.36e-08		1.34e-10	12800	26000	40900	2191	6355				10200	11300	12100																		98
9	IgG1	2	1.65e-11	7.06e-12	2.33e-10	9.29e-08	3.63e-11	12.6	24	34.1	0.32	0.54		3035	4766	4.83	8.61	12.1																		100
10	IgG1	2	1.84e-11	8.3e-12	2.04e-10	8.55e-08	3.92e-11	10.1	21.2	32.7	0.32	1		5862	15389	11.8	21.9	31.5																		100
11	IgG1	2	2.35e-11	9.87e-12	2.11e-10	4.67e-08	2.81e-11	6.09	16.2	28	0.32	0.93		137	196	17.8	26.2	32.8																		99.4
12	IgG1	2	1.11e-11	5.07e-12	1.64e-10	7.55e-08	4.24e-11	7.48	18.6	30.6	0.32	0.32		2526	4536	8.62	14.3	19.3																		100
13	IgG1	2	8.95e-12	4.71e-12	1.16e-10	5.11e-08	2.42e-11	6.07	15.4	25.3	0.32	0.85		159	627	4.75	7.05	8.88																		100
14	IgG1	2	4.43e-11	1.1e-11	1.94e-09	1.14e-06	5.3e-11	9.75	24.7	42.9	0.32	0.32		25000	25000	0.67	1.42	2.21																		100
15	IgG1	2	9.47e-11	4.56e-11	1.19e-08	1.19e-07	1.22e-09	32	107	223	1	10		25000	25000	31.2	49.3	64.4																		100
16	IgG1	2	1.57e-10	5.04e-11	5.31e-09	1.03e-06	7.34e-10	44.5	180	388	10518	25000				16100	85800	228000																		100
17	IgG1	4	5.04e-10	4.01e-10	3.46e-08		1.81e-10	1030	3020	5630	8726	24853				25000	25000	25000																		67
18	IgG
19	IgG		1.08e-09	1.18e-09	2.64e-08			39.7	140	262	433	1516				25000	25000	25000																		23.7
20	IgG1		7.59e-10	8.13e-10		8.15e-08	1.36e-09	72.3	587		236	4924				2590	9470	20200																		9
21	IgG1	7	5.02e-10	1.4e-09	2.08e-10		5.25e-10	12500	46600	100000	8582	20807				19900	34800	48200																		11.6
22	IgG1	6	1.08e-09	3e-09	1.04e-07		3.68e-10	128000	379000	648000	25000	25000		25000	25000	25000	25000	25000																		51.1
23	IgG1	5	3.72e-10	5.86e-10	7.13e-08		2e-10	14200	52100	105000	25000	25000		25000	25000	25000	25000	25000																		36.3
24	IgG1	7	1.21e-09	2.3e-09	1.46e-08		7.49e-10	142000			14175	25000				25000	25000	25000																		48.7
25	IgG1	7	1.07e-09	1.9e-09	8.49e-08		6.96e-09	324000	687000	829000	25000	25000				25000	25000	25000																		31.2
26	IgG1	7	6.57e-10	1.18e-09	3.88e-08		5.36e-09				25000	25000				25000	25000	25000																		31.8
27	IgG1	3	3.59e-09	1.42e-09	1.48e-07		2.62e-10	8250	35200	71100	260	2457		1173	4632	20700	32400	42200																		88.6
28	IgG1	6	3.3e-10	5.22e-10	1.23e-08		1.26e-10	512	1960	3960	190	815		398	897	3190	4680	5850																		100
29	IgG1		4.33e-10	3.5e-10		3.99e-07					25000	25000				25000	25000	25000
30	IgG1	2	3.21e-11	5.94e-12	4.1e-09	2.73e-06		8.87	26.8	50.7	2	6		25000	25000	27.5	52.3	76.1																		100	E484A
31	IgG1	4	1.42e-10	8.08e-11	7.02e-08		3.96e-10	11400	80300	233000	949	2233				12100	43300	91200																		99
32	IgG1	2	5.76e-11	1.85e-11	1.76e-09	1.96e-06	2.04e-10	8.66	32.3	66.4	2	8		735	2676	61.1	144	237																		100	|S494L
33	IgG1		3.32e-08	1.63e-08		4.8e-06		79400	581000	933000	18	44		259	637	4570	6060	7140																		7.6
34	IgG1		2.37e-09	1.74e-09			3.92e-09	162	453	1050	201	19356				10200	21400	33000																		6.4
35	IgG1	7	1.68e-09	1.05e-09	2.81e-09		4.34e-10	259000	454000	662000	25000	25000				25000	25000	25000																		7.1
36	IgG1		4.36e-09	4.96e-09		9.51e-07		86.2	6600	38100	4	14		25000	25000	30.7	118	259																			|del68-70
37	IgG1		1.9e-08	3.96e-08				2840000			25000	25000				25000	25000	25000																		3.9
38	IgG	6	1.09e-09	4.54e-10	7.05e-09		1.4e-10	297	1310	2900	16	78		41	123	345	716	1100																		99.3
39	IgG	2	3.12e-11	1.06e-11	1.78e-09	1.66e-06	3.33e-08	7.11	20.1	35.8	0.32	0.32		12500	12500	16.6	26.8	35.6																		100	L452P
40	IgG	2	7.15e-11	3.82e-11	1.68e-08		6.92e-09	248	825	1590	76	216		25000	25000	476	1460	2800																		100	|F490V
41	IgG1		2.33e-10	2.49e-10		2.75e-08	1.06e-10	6450	23200	47900	5997	25000				25000	25000	25000
42	IgG1	2	4.84e-10	1.59e-10	1.1e-08		4.47e-10	57.6	185	348	14	44		2246	6637	781	1810	2950																		98.8
43	IgG4	2	1.94e-10	9.59e-11	2.27e-08		1.48e-08	34.1	109	210	13	31		1672	3234	1220	2060	2810																		100
44	IgG1	2	1.42e-10	1.98e-10	4.74e-08			53.4	163	302	5	19		25000	25000	426	1010	1660																		100
45	IgG4	2	1.7e-10	3.6e-11	3.67e-08			8.06	27.7	55.2	2	8		25000	25000	104	156	198																		100
46	IgG1			2.98e-09							25000	25000				25000	25000	25000																		6.5
47	IgG4		2.73e-09	3.18e-09				4610	11000	18900	25000	25000				25000	25000	25000																		24.4	|T588A
48	IgG1	2	4.28e-10	1.51e-10	1.22e-07		2.19e-08	1150	3620	13300	426	1028				2820	4630	6180																		100
49	IgG4	2	3.41e-10	1.36e-10	1.48e-07		1.39e-08	57.4	219	506	110	256				2240	9300	21400																		100
50	IgG1	2	4.68e-10	1.75e-10	7.87e-08		1.89e-08	869	3110	6470	70	322		25000	25000	4580	11100	18700																		100	|K417E
51	IgG1										25000	25000				25000	25000	25000																		13.5
52	IgG1	2	2.47e-10	1.57e-10	1.71e-09		6.94e-09	221	606	1080	64	187		25000	25000	607	1490	2520																		95	Y489H
53	IgG1						6e-10	189	801	1730	95	242		249	800	5910	9090	11700																		70
54		7	8.65e-10	2.44e-09	2.44e-07		8.76e-11	37	87.4	139	6	22		2	6	244	344	421																		99.5	|S375F,D1118H
55	IgG1	7	1.56e-10	5.8e-11	1.15e-07		3.12e-11	13.1	38.3	70.7	13	27		60	125	249	385	497																		100
56	IgG1	7	1.13e-10	3.82e-11	9.42e-08	1.64e-05	3e-11	6.36	24.3	51.7	2	7		6	20	102	177	244																		100
57			1.36e-09	2.28e-09	2.04e-07		1.53e-10	10.2	26.1	45.3	1	5		3	13	51.5	121	199																		92.7
58	IgG1	7	2.98e-09	9.59e-10	1.39e-07		5.68e-11	4.6	13.6	24.7	5	16		14	27	87.4	111	127																		100
59		7	4.76e-10	1.2e-09	2.01e-07		7.63e-11	3.7	11.8	22.5	1	1		0.32	4	89	116	135																		99.4	|S371F
60											0.45	2		0.37	2	13.4	20.7	26.6
61		7	6.2e-10	1.3e-09	1.95e-07		5.25e-11	4.96	15.8	30.8	2	5		0.32	3	90.5	132	165																		99.5	|D442A
62	IgG1	7	2.04e-10	4.77e-11	6.38e-08	1.61e-05	3.55e-11	8.46	34.5	74.3	4	8		4	15	184	376	571																		100
63		7	4.52e-10	1.07e-09	1.85e-07		6.04e-11	2.75	10.8	23.4	0.32	1		0.32	0.48	16.4	36.5	58.4																		99.8	|Y508H
64		7	7.08e-10	1.3e-09	1.69e-07		1.34e-10	11.6	24.6	39.2	3	13		0.32	4	62	88.4	109																		96.6	|del374,D571G
65	IgG1	7	1.01e-10	4.01e-11	5.1e-08		2.84e-11	10.8	29.2	51.1	16	26		18	36	250	405	537																		100	|K417E
66			5.89e-10	1.14e-09	1.4e-07		1.29e-10	4.17	11	19.5	1	3		0.32	4	112	310	562																		100
67	IgG1	2	1.39e-09	6.13e-10	2.85e-07		1.81e-10	17500	42400	72600	3404	12080				1990	3490	4850																		100
68	IgG1	2	4.3e-11	3.61e-11	2.89e-09	2.82e-07	2.05e-09	9.83	25.8	43.8	1	1		25000	25000	59.3	87.4	110																		100
69	IgG1	1	1.36e-09	2.2e-10	2.67e-08		7.05e-11	6840	20200	35400	482	2470				25000	25000	25000																		74.1
70		6	2.62e-09	3.79e-09	1.3e-07		6.34e-09	606	3820	9900	4929	19977		25000	25000	25000	25000	25000																		86.9
71		6	2.51e-09	1.27e-09	1.29e-07		5.91e-10	876	5810	18200	18221	25000		25000	25000	25000	25000	25000																		90.1
72		2	2.8e-09	3.72e-09	3.14e-08		5.65e-09	137	536	1110	362	898		25000	25000	520	1010	1480																		98.8
73		2	2.85e-09	4.54e-09	2.49e-08		6.99e-09	302	1460	3270	364	1119		25000	25000	3130	5680	8040																		100
74	IgG1	3	5.52e-10	2.73e-10	3.42e-08		1.44e-10	78.2	2600	9560	78	543		44	220	1550	3630	5960																		96.2
75	IgG1	3	2.49e-09	1.18e-09	1.27e-07		3.92e-10	9650	35200	760000	379	3034		689	3668	25000	25000	25000																		91.3
76	IgG1	3	3.62e-09	1.46e-09	1.77e-07		9.63e-10	17600	110000	502000	3548	11060		2214	10897		25000	25000																		92.6
77	IgG1	3	4.34e-09	1.79e-09	3.86e-07		1.07e-09	24600								25000	25000	25000																		78.3
78	IgG1	5	7.18e-10	1.87e-10	3.93e-07		1.35e-10	74.2	224	663	12	44		10	33	46.1	875	4900																		48.7	|del68-69,V70I
79	IgG1	2	8.78e-11	6.21e-11	7.45e-10	2.89e-07	3.51e-10	53.7	140	235	0.38	3		379	747	23.8	176	568																		99.1
80	IgG1	3	2.18e-09	1.21e-09	1.04e-07		5.09e-10	792	3340	7600	222	1595		978	3872	3580	8520	14200																		93.7
81	IgG1	3	1.47e-09	8.4e-10	9.88e-08		1.52e-10	824	4140	9950	100	627		268	736	4310	12400	23000																		86.8
82	IgG1	7	1.28e-09	1.9e-09	3.61e-08		1.02e-09	86500			20205	25000		25000	25000	25000	25000	25000																		33.1
83		7	3.73e-10	2.14e-10	8.94e-08		6.75e-11	1030	3200	6030	99	396		172	503	2500	2900	3160																		98
84		7	4.33e-10	2.78e-10	9.29e-08		6.99e-11	1570	4380	7700	49	175		225	573	1270	2070	2750																		96.2	|E654A
85	IgG1	3	2.59e-09	8.04e-10	1.51e-07		2.71e-10				284	786		429	1762	9620	35900	77700																		93.2
86	IgG1	3	2.16e-09	4.41e-10	1.03e-07		3.15e-10	6150	27200	58400	25000	25000		691	4356	16800	45800	82400																		96.8
87	IgG4										25000	25000				25000	25000	25000																		8.2
88	IgG1
89	IgG1	1	1.22e-09	5.64e-10	6.73e-08		1.49e-10	536	2130	4470	417	1117				4460	21700	54600																		60.9
90	IgG1	2	2.93e-10	1.27e-10	1.1e-07		1.86e-09	380	1190	2110	218	1357				1890	4310	6980																		100
91	IgG1	4	2.43e-10	5.69e-10	4.69e-09	4.46e-06	6.46e-10	327	1660	4940	66	680		4846	10146	25000	25000	25000																		21.7
92	IgG1	2	1.04e-09	5.73e-10	1.96e-07			208	521	918	144	368				592	1030	1430																		91.2
93	IgG2	1	1.02e-10	2.7e-11	4.31e-10	6.52e-07	2.02e-11	69.3	225	407	25000	25000				70.5	99.2	121																		95.4	R685S
94	IgG1	4	1.04e-10	1.1e-10	5.62e-09		4.35e-11	35.2	96.8	167	4	8		2	6	88.7	138	179																		98
95	IgG1	4	8.41e-11	4.88e-11	2.75e-08		2.51e-10	21.2	63.8	122	0.34	1		798	14	124	345	626																		98.8
96	IgG1	5	7.65e-11	5.66e-11	9.22e-08		4.7e-11	21.3	59.4	112	0.32	6		0.51	11	57.7	176	338																		44.8	|G339C
97	IgG1	3	1.31e-11	6.31e-12	4.96e-09	3.41e-06	1.31e-11	6.35	19.1	33.5	0.32	1		0.32	6	82.5	141	193																		100
98	IgG1	3	7.35e-11	6.51e-11	3.82e-09		4.23e-11	130	416	764	18	66		2	14	289	428	538																		98.5
99	IgG1	2	4.03e-11	2.13e-11	2.47e-09	1.42e-06		13.8	35.8	60.1	0.32	0.32		1605	3436	83.6	151	214																		100
100	IgG1	2	1.45e-11	8.37e-12	3.3e-09	1.61e-06	1.44e-11	7.45	18.1	29.7	1	3		9	29	18.2	29.3	38.7																		100
101	IgG1	4	2.99e-11	2.26e-11	3.94e-09		2.7e-11	11.3	27.7	45.2	6	21		9	22	97.8	227	372																		100	|S494L
102		2	1.43e-10	6.77e-11	1.45e-09	4.98e-07	3.59e-11	5.78	15.8	27	0.32	0.32		0.32	0.32	2.16	10.6	26.7																		84.3
103		2	8.34e-11	1.22e-10	1.62e-09	4.77e-07	5.37e-11	8.82	24.4	42.6	0.32	0.32		0.32	0.32	21.7	42.8	63.8																		84.9
104		2	9.36e-11	8.39e-11	1.37e-09	6.74e-11	5.15e-10	16.8	26.2	33.8	0.32	0.32		3	7	4.42	6.57	8.28																		86.1
105	IgG1	2	2.15e-11	1.26e-11	1.62e-08		5.44e-10	335	876	1520	23	68		25000	25000	186	195	200																		100	Q493H,R685S
106	IgG1	2	1.3e-11	6.62e-12	9.24e-10	2.79e-07	3.66e-10	6.85	18.4	31.3	0.32	2		864	2686	1.34	2.12	2.78																		100	|S494L
107	IgG1	2	2.23e-11	1e-11	9.39e-10	2.26e-07	3.61e-10	8.2	28.9	54	0.32	1		302	889	20.2	27.8	33.6																		100	|E406D,S494P
108	IgG1	2	2.28e-11	1.09e-11	1.04e-09	3.6e-07	4.66e-10	12.3	35.1	62.6	2	5		4915	25000	25.5	47	67.3																		100	R685S
109	IgG1	2	1.63e-11	1.06e-11	5.8e-10	1.96e-07	3.86e-10	14.5	32.5	51.4	1	1		5666	18558	18.8	25.8	31																		100
110	IgG1	2	2.26e-11	7.08e-12	1.53e-09	7.53e-07	6.18e-10	18	49.5	88.6	2	6		19149	25000	19.1	39.7	61																		100
111	IgG1	2	2.02e-11	1.01e-11	1.39e-09	3.84e-07	3.94e-10	17.3	44	74.2	15	31		16200	25000	67.1	87.5	102																		100
112	IgG1	2	1.78e-11	9.16e-12	3.46e-10	1.23e-07	3.09e-10	10.1	26.4	44.2	3	14		8465	23584	25.3	37.7	47.6																		100	|S494L
113	IgG1	7	3.71e-10	2.5e-10	1.37e-09		1.48e-10	9750	30300	54300	1846	6065				25000	25000	25000																		27.2
114	IgG1	7	3.53e-10	2.21e-10	6.2e-10	7.49e-08	1.25e-10	2660	8580	15700	120	1435				25000	25000	25000																		31.1
115	IgG1	7	3.79e-10	2.43e-10	8.54e-10	3.57e-07	2.19e-10	3410	11600	21200	965	2939				13200	27800	43000																		34.5
116	IgG1	5	9.11e-11	5.41e-11	1.03e-08		3.47e-11	9.43	27	47.4	2	5		0.32	0.32	52.6	77.7	97.6																		29.2	|G339F
117	IgG1	4	1.29e-11	6.38e-12	9.06e-10	2.88e-07	3.53e-11	7.32	16.9	27.3	2	7		0.5	16	12.9	15.1	16.6																		64.6
118	IgG1							173	415	710	63	173		542	1823	224	387	532																		100	S371F
119		7	1.16e-09	4.52e-10	1.79e-07		5.71e-11	2.69	8.7	16.5	0.32	3		0.32	4	17.1	22.8	27																		100
120
121		7	1.06e-09	4.29e-10	1.95e-07		3.75e-11	2.2	8.02	16.1	0.32	0.32		0.64	2	17.9	38.2	59.6																		99.5
122		7	9.01e-10	6.01e-10	2.03e-07		4.09e-11	2.1	7.32	14.4	2	8		0.32	3	39.8	144	306																		97.9
123		7	1.33e-09	4.06e-10	2.06e-07		3.68e-11	1.08	3.17	5.97	0.32	0.32		0.32	0.96	18.2	117	349																		97.6
124		7	9.46e-10	5.39e-10	1.67e-07		3.76e-11	0.893	2.82	5.31	0.32	0.92		0.16	0.16	18.2	34.6	50.2																		98.3
125		7	1.6e-09	4.99e-10	1.84e-07		6.42e-11	2.02	6.44	12.1	1	1		0.32	5	41.2	45.2	47.7																		98.8
126		7	9.42e-10	3.95e-10	1.39e-07		6.06e-11	2.02	6.34	11.9	0.35	1		0.32	0.84	19.7	67.4	139																		98.5
127	IgG1	7	1.81e-09	9.03e-10	1.06e-07		5.01e-11	2.77	10.8	23	1	2		0.34	3	40.4	46	49.7																		98.6
128	IgG1	7	3.6e-09	1.37e-09	1.19e-07		7.74e-11	5.58	18.3	34.4						74.1	109	137																		98.6
129		7	1.25e-09	6.49e-10	1.35e-07		5.38e-11	1.98	7.46	15.9	0.32	1		8	17	33.6	75.8	122																		99.6
130											0.32	0.32		0.16	0.16
131	IgG	7	1.01e-09	3.78e-10	2.05e-09	9.09e-07	3.97e-10	13600	33500	55300	1550	9937				25000	25000	25000																		14.6
132	IgG		9.83e-10	5.63e-10			2.18e-10				25000	25000				25000	25000	25000																		2.5
133	IgG		7.08e-10	1.23e-09		3.12e-08	1.12e-09				25000	25000				25000	25000	25000																		5.5
134	IgG	5	6.75e-10	3.5e-10	9e-08		3.66e-11	48.2	161	317	16	48		11	69	190	207	218																		63.5
135	IgG										25000	25000				25000	25000	25000																		6.5
136	IgG	2	6.68e-10	3.33e-10	9.86e-09	3.44e-06	6.13e-09	77.7	231	427	36	81		25000	25000	331	601	851																		99.5
137	IgG		1.84e-09	1.59e-09			1.15e-09				25000	25000				25000	25000	25000
138	IgG					5.28e-07	8.44e-10	312000			25000	25000				25000	25000	25000
139	IgG	7	6.64e-10	2.12e-09	4.46e-08		2.17e-10	251000			25000	25000				25000	25000	25000																		63.9
140	IgG	2	1.35e-10	7.66e-11	1.9e-07			181	621	1310	14	87		25000	25000	2090	7800	16900																		100
141	IgG	2	2.53e-10	1.3e-10	1.07e-07			2470	9640	19800	107	281				1430	2430	3310																		100
142	IgG	2	2.92e-10	2.8e-10	1.65e-08		6.08e-10	87.4	286	534	16	74		25000	25000	306	550	776																		100
143	IgG	1	3.82e-10	2.34e-10	5.91e-09			237	733	1660	8	36		25000	25000	792	910	987																		100
144	IgG1	5	2.45e-10	1.09e-10	1.03e-10	3.21e-07	1.21e-10	4.39	10.6	17.5	5	32		12	74	160	254	332																		23.6
145	IgG1	7	4.49e-10	1.5e-10	3.94e-08		4.99e-11	12.6	52.6	114	10	38		24	100	113	313	567																		99.9
146	IgG1		7.91e-10	5.76e-10			4.9e-10				25000	25000				25000	25000	25000																		4.7
147	IgG1	2	1.93e-11	2.02e-11	2.3e-09	1.65e-06	1.83e-10	5.84	14.6	24	0.32	1		3935	14040	10.8	12.5	13.6																		100	|G485D
148	IgG1	2	2.98e-11	1.02e-11	1.85e-09	1.36e-06		3.82	10.2	17	0.32	2		25000	25000	15.2	26.1	35.9																		100
149	IgG1	5	5.94e-11	6.81e-11	2.23e-08		9.05e-12	95.6	244	401	12	38		0.38	5	191	508	902																		100	A348E
150	IgG1	2	2.1e-09	7.7e-10	1.41e-07		1.31e-09	331	981	1800	171	342				244	529	832																		100
151	IgG1	5	4.47e-10	6.79e-10	6.31e-09	2.91e-06	1.85e-10	1310	4820	9330	1817	5352		5398	19390	25000	25000	25000																		46.2
152	IgG1	5	3.27e-10	1.37e-09	3.02e-09	1.82e-06	3.65e-10	1750	7580	17000	3671	7621		8896	22602	25000	25000	25000																		31.2
153	IgG1	2	5.05e-10	1.44e-10	2.06e-09	6.02e-07	3.8e-10	28.8	87	157	15	32		25000	25000	244	385	504																		99.4	|S459P
154	IgG1		3.35e-10	2.9e-10			8.16e-11	328	807	1340	190	544				18000	31000	42500																		2.4
155	IgG1	2	3.38e-11	1.05e-10	8.42e-10	6.53e-07	8.4e-10	11.5	27.6	44.4	0.32	3		25000	25000	64.6	106	141																		99.9	F486E
156	IgG1	2	4.77e-11	3.15e-11	4.46e-10	2.19e-07	9.71e-10	23.1	60.8	103	2	9		25000	25000	152	533	1110																		97.9	|N487T
157	IgG1	2	2.69e-10	6.43e-10	6.65e-09	2.32e-06	8.5e-09	39.8	101	171	12	28		25000	25000	307	471	605																		98.2	|A675D
158	IgG1	2	8.27e-11	5.9e-11	1.59e-09	6.82e-07	2.74e-10	32.5	86.9	150	3	7		25000	25000	322	596	853																		99.5
159	IgG1	2	1.66e-10	2.23e-10	2.49e-08			78.1	223	399	11	39		25000	25000	60.7	155	268																		100	|P491T
160	IgG1	2	3.77e-10	7.23e-10	1.47e-08		2.66e-10	62.3	183	335	3	8		1609	3371	1.7	2.66	3.46																		99.6	|Y369H
161	IgG1		2.33e-09	1.79e-09		6.03e-07		73.8	243	977	18	51		25000	25000	224	573	991
162	IgG1	6	1.59e-09	1.68e-09	1.91e-07		2.19e-10	43100	108000	150000				7435	16198	25000	25000	25000																		96.8
163	IgG1	2	7.57e-10	3.31e-10	1.62e-07		8.4e-09	613	2450	5100	66	400		25000	25000	4260	39300	144000																		100
164	IgG1	2	1.72e-10	9.78e-11	2.25e-09	1.05e-06	2.54e-08	45.1	132	240	10	32		25000	25000	323	606	874																		97
165	IgG1		1.01e-08	4.79e-09			7.61e-08	11100	32700	57800	7520	17286				25000	25000	25000
166	IgG1	5	1.76e-10	1.12e-10	8.26e-10	4.75e-07	8.99e-11	721	3990	9140	223	3222		5894	14375	16800	37100	59000																		32.2
167	IgG1	2	1.68e-10	9.84e-11	1.87e-09	6.62e-07	3.82e-10	47	129	225	12	33		25000	25000	591	688	752																		99.3	|N487T
168	IgG1	2	1.31e-10	2.46e-10	2.41e-08		3.77e-10	57	211	392	10	36		3695	11023	1430	2010	2450																		100	N460D
169	IgG1	2	2.57e-10	2.22e-10	3.38e-08		6.53e-10	90.8	304	588	17	72		15670	25000	711	1530	2390																		100	|D839G
170	IgG1	5	3.59e-10	7.48e-10	1.16e-09	6.6e-07	2.55e-10	1210	5480	11900	1001	3347		1241	4183	23400	34000	42300																		17.4
171	IgG1		1.15e-10	9.29e-11			5.25e-11	42100	133000	184000	10399	25000				25000	25000	25000																		4.5
172	IgG1	5	1.29e-10	3.11e-10	9.47e-09	2.57e-06	2.3e-10	3110	18400	39700	2541	16021		4507	18697	25000	25000	25000																		33.9
173	IgG1		1.74e-09	7.61e-10		8.45e-08			39800	201000	2	19		25000	25000	113	286	492
174	IgG										25000	25000				25000	25000	25000																		8.3
175	IgG										25000	25000				25000	25000	25000																		3.8
176	IgG										25000	25000				25000	25000	25000																		6.7
177	IgG										25000	25000				25000	25000	25000																		11.2
178	IgG	5	6.98e-10	5.1e-10	1.49e-07		3.2e-10	21000	91100	166000	25000	25000		25000	25000	25000	25000	25000																		46.1
179	IgG	2	4.7e-10	1.88e-10	2.24e-08		1.85e-09	685	1950	3400	99	432		24497	25000	194	467	781																		100	|T470I
180	IgG	1	1.07e-09	5.92e-10	9.92e-07		1.19e-10	772	5860	21800	19	134		0.32	1	2380	24500	96000																		100	P1181L
181	IgG1	5	8.23e-11	3.23e-11	2.09e-09	1.5e-06	2.72e-11	12.3	26.6	42.7	1	5		1	4	49.8	87.4	121																		72.4
182	IgG1	2	9.44e-11	1.05e-10	1.9e-08			12.2	31	52.2	2	6		25000	25000	58.8	99.7	136																		100
183	IgG	2	3.23e-11	1.71e-11	6.97e-09	1.66e-09	2.03e-11	50.2	137	229	12	35		0.32	4	24.6	49.2	73.7																		100
184	IgG		4.43e-11	2.02e-11	3.44e-08		1.29e-11	43.9	197	540	4	16		0.38	1	37.4	242	719																		100
185	IgG	2	1.24e-11	1.12e-11	1.23e-08			4.41	12.2	23	1	4		25000	25000	5.29	10	14.6																		100
186	IgG	1	3.43e-10	1.26e-10	6.1e-09			117	374	671	44	138		25000	25000	63.5	149	244																		99
187	IgG		1.83e-10	6.74e-11		5.4e-09	2.51e-08				2	25		25000	25000	69.2	239	493																		19.8
188	IgG		1.39e-08	8.44e-09		7.16e-07	2.01e-09	404			15	242		25000	25000	340	1370	3080																		19.4
189	IgG		2.87e-09	1.01e-09		3.14e-07		108			22	142		25000	25000	25000	25000	25000																		3	|del141-144
190	IgG		3.63e-09	1.55e-09		4.07e-07		158								25000	25000	25000																		3.8
191	IgG		1.42e-09	7.91e-10		1.18e-07		96.7			18	82		25000	25000	24.8	50.6	76.8																		1.4	|del141-144
192	IgG		3.29e-11	3.75e-11	9.02e-09	5.67e-09	2.37e-11	53.9	86.1	113	0.43	3		7	30	9.22	25.3	45.6																		100
193	IgG		7.03e-11	1.94e-11	1.06e-08	4.54e-07	4.53e-11	68.3	117	163	4	11		70	229	12.4	32.6	57.3																		100	|del140-142,V143F
194	IgG		8.36e-11	4.91e-11	3.73e-08	7.01e-07	4.99e-11	47.2	83.4	117	2	17		7	96	15.6	38.7	65.8																		100	|del140-142,V143F
195	IgG		2.61e-11	2.8e-11	8.64e-09	8.85e-07	1.32e-11	65.2	108	146	2	21		632	2120	9.8	23.8	39.9																		100
196	IgG		2.98e-10	1.61e-10		5.51e-07	7.83e-11	85.1	162	237	14	67		100	290	31.6	72.7	118																		79.7
197	IgG		7.71e-11	3.51e-11	3.33e-08	7.33e-07	2.03e-11	29	66.1	104	3	21		225	690	8.49	32.5	71.4																		93
198	IgG		4.14e-11	2.69e-11	3.33e-08	1.17e-06	1.64e-11	61	130	198	7	39		24	86	6.18	27.9	67.3																		100
199	IgG	1	2.3e-10	1.42e-10	8.33e-09	3.59e-07	3.29e-10	73.4	165	257	29	122		25000	25000	25.3	73.6	137																		99
200	IgG	2	5.6e-11	7.51e-11	4.61e-08		9.41e-09	60.6	182	340	13	61		25000	25000	27.1	91.9	188																		100
201	IgG	2	3.51e-11	1.78e-11	2.35e-09	7.13e-07		9.49	25.4	44	0.32	0.32		25000	25000	26.3	45.9	63.5																		99.4	|F486I
202	IgG1	2	4.48e-10	2.34e-10			1.26e-10	741	2260	4380	477	2096				6050	14700	24700																		100
203	IgG1	2	2.4e-11	1.43e-11	3.72e-10	1.21e-07	3.03e-08	14.4	46.5	86.3	9	24		25000	25000	6.73	14.5	22.7																		99.2
204	IgG1	2	8.75e-11	3.75e-11	2.67e-10	2.48e-07	8.16e-08	31	79.4	131	4	10		25000	25000	60.7	101	136																		97.8
205	IgG1	2	1.34e-10	3.68e-11	1.67e-09	4.75e-07		17.3	50.1	89.2	3	21		25000	25000	16.6	46.4	84.6																		99
206	IgG1		1.01e-10	8.16e-11		4.85e-08					1	4		25000	25000	2.18	5.35	9.04
207	IgG1		1.3e-09	5.66e-10		4.16e-07	1.45e-07	76.2			14	33		25000	25000	19.3	52.6	94.6																		11.8
208	IgG1	2	5.22e-11	2.65e-11	5.08e-09	1.37e-06	2.47e-11	62.6	94.8	126	77	147		25000	25000	83.4	201	338																		100
209	IgG1										25000	25000				25000	25000	25000																		32.7
210	IgG		3.21e-09	1.37e-09		2.86e-07		156			209	2382				38.2	130	265																		4.7
211	IgG1	2	8.99e-12	7.69e-12	2.01e-10	1.02e-07		5.16	10.5	15.9	0.5	2				4.54	5.64	6.41																		99.6
212	IgG1	7	3.67e-11	1.72e-11	6.3e-10	3.17e-07	2.04e-11	71	152	241	30	100		17	49	74.4	109	136																		96.6	N440D
213	IgG1	3	3.64e-11	1.72e-11	6.74e-11	8.74e-08	2.74e-11	28.4	89.8	160	11	32		21	61	79.7	125	162																		98	G504D
214	IgG1	6	1.24e-10	4.4e-11	7.1e-11	2.94e-06	3.93e-11	338	945	1220	158	512		147	435	856	1850	2910																		95.5
215	IgG1	4	3.24e-11	1.12e-11	9.05e-10	6.19e-07		20.7	61.5	111	1	6		25000	25000	38.9	94.2	158																		96.1
216	IgG1						3.85e-09	3560	8730	14300	671	2075				25000	25000	25000																		23.7
217	IgG1						4.46e-10	636	1350	1990	35	520		864	2489	3840	5970	7740																		77.6
218	IgG1						6.07e-10	300	603	796	58	193		437	744	4540	6520	8060																		96.5
219	IgG1										25000	25000				25000	25000	25000																		2.5
220	IgG1		4.27e-10	1.84e-10		1.89e-11	1.47e-10	65300	274000		25000	25000				25000	25000	25000																		0.1
221	IgG1		1.55e-09	9.17e-10		3.55e-08		150			91	361		25000	25000	194	780	1760																		1.1
222	IgG1		4.44e-11	5.09e-11		5.94e-10					91	25000		25000	25000	25000	25000	25000																		0.9
223	IgG1		9.54e-11	4.71e-11		1.27e-09	3.28e-09	39.4			15	67		25000	25000	180	354	526																		8.6
224	IgG1		3.5e-10	2.16e-10		4.78e-10	2.31e-10	48300	234000	814000	25000	25000				25000	25000	25000																		4
225	IgG1		6.49e-10	4.69e-10			3.42e-10				25000	25000				25000	25000	25000																		3.7
226	IgG1		7.87e-11	1.07e-10		1.27e-09					15652	25000				25000	25000	25000																		1.8
227	IgG1		5.42e-10	2.68e-10			2.78e-10				25000	25000				25000	25000	25000																		4.8
228	IgG1		4.92e-10	2.92e-10			2.37e-10				25000	25000				25000	25000	25000																		0.9
229	IgG1		2.99e-10	2.18e-10	5.73e-10		1.57e-10				25000	25000				25000	25000	25000																		0.7
230	IgG1	5	3.72e-10	2.35e-10	5.29e-10	3.8e-07	2.42e-10	2940	14300	31400	5541	19055		3543	11203	14200	36800	64300																		18.8
231	IgG1	2	3.81e-11	8.55e-12	1.57e-10	5.37e-08	6.64e-12	9.1	24.9	42.5	0.32	0.71		0.32	0.32	7.39	14.2	20.9																		99.1
232	IgG1	5	2.31e-10	1.67e-10	1.58e-09	4.12e-07	1.57e-10	109	280	469	148	523		498	2160	755	1890	3230																		21.3
233	IgG1		1.6e-09	5.29e-10			2.13e-09				25000	25000				25000	25000	25000																		0.8
234	IgG1	1	1.54e-09	3.64e-10	3.08e-08		3.35e-10	222	658	1190	319	1442				1180	1900	2510																		38.5
235	IgG1		2.13e-11	1.13e-11	2.56e-10	1.19e-07	1.36e-11	5.68	16	27.7	6	20		2	9	15	23.3	30.1																		97.4
236	IgG1		1.74e-11	9.31e-12	4.43e-11	3.09e-08	7.9e-12	9.59	28.9	51.3				0.32	0.32	16.8	22.7	27																		99.2
237	IgG1		8.49e-11	4.34e-11	1.05e-10	3.2e-08	1.38e-10	37.2	98.7	165	7	93		982	2985	180	354	526																		97.2
238	IgG1	4	1.43e-10	1.33e-10	8.73e-10	3.87e-07	9.57e-11	260	810	1450	518	2418				3540	14200	32000																		32.3
239	IgG1	2	1.41e-10	3.65e-11	7.74e-09	3.85e-06	5.67e-11	54.8	149	264	25	85		4	23	303	564	811																		98.3
240	IgG							111000	230000	349000	3885	12310
241	IgG1	7	4.75e-11	4.72e-11		6.59e-07	3.11e-11	32.1	113	199	1	7		8	35	70.6	105	133																			|S371F
242	IgG1	7	7.15e-11	6.52e-11		4.91e-07	2.75e-11	32.9	111	195	1	13		101	172	63.5	116	164																			|del374-376,P384L
243	IgG1	7	9.88e-11	9.08e-11		1.61e-06	3.75e-11	13.8	42.9	76.3	8	22		26	79	66.2	92.7	113																			|S375F,N703S
244	IgG1	7	9.49e-11	8.81e-11		1.14e-06	8.39e-11	42.3	103	167				234	566	69.5	100	124																			|S371F
245	IgG1		3.21e-10	2.28e-10		1.06e-08	1.92e-10	31.8			1	8		12141	25000	2270	15800	49300
246	IgG1		4.78e-10	5.22e-10		7.83e-09	7.49e-11	31.1	92.7	271	19	39		12	33	128	195	250																			|del141-144
247	IgG1		1.03e-08	7.68e-09		3.22e-07		78.3			12	29		25000	25000	131	324	551																			del141-144
248	IgG1		1.74e-09	4.51e-09		1.06e-07					63	804		25000	25000	1240	2320	3340																			T67I
249	IgG1	2	7.19e-11	2.43e-11			2.86e-08	48.9	123	236	10	258		25000	25000	1950	3080	4010																			N1023Y
250	IgG1	6	2.19e-10	1.13e-10		3.21e-07	5.84e-11	1090	3450	6370	131	2160		557	1664	1690	2750	3650
251	IgG1	5	1.64e-10	1.38e-10		6.44e-08	6.18e-11	104	250	412	17	391		34	102	340	693	1050
252	IgG1	2	4.06e-10	1.14e-10			1.05e-08	123	305	619	64	150		476	856	289	686	1140
253	IgG1		1.06e-09	8.58e-10		2.7e-08		22.6	77.1	171						172	561	1120																			|del141
254	IgG1		2.4e-11	1.3e-11		7.93e-09	3.79e-10	21.4			0.32	3		22	71	17.1	44.5	77.9
255	IgG1		2.49e-11	2.01e-11		8.17e-09					0.32	1		287	827	15.4	75.6	192																			|del141
256	IgG1		4.49e-11	3.33e-11		5.64e-09					1	3		25000	25000	6.38	12.9	19.6																			del241-247
257	IgG1		2.24e-11	1.62e-11		2.19e-09	1.48e-10	30.3			1	3		1334	4193	5.79	16.6	30.7
258	IgG1		1.29e-11	1.37e-11		1.24e-08	4.7e-10	118			0.32	1		25000	25000	13.3	59.8	144
259	IgG1	1	3.38e-11	2.13e-11		1.1e-06		24.5	71.3	130	2	9		25000	25000	57.4	98.9	136																			|del375-377,P384L
260	IgG1	2	1.59e-11	1.07e-11		5.87e-08	1.15e-08	11.7	31.1	53.7	0.32	2		25000	25000	18.3	26.4	32.7																			|Y449D
261	IgG1	5	2.23e-10	3.57e-10		2.08e-07	1.34e-10				449	2465		905	3490	5080	9280	13200
262	IgG1	4	2.65e-10	8.49e-11		4.23e-06					39	185		25000	25000	2650	3110	3420
263	IgG1	7	3.58e-10	2.16e-10		1.07e-07	1.14e-10	1180	3800	5200	232	683				7470	25600	52600
264	IgG1		6.2e-11	4.42e-11		4.77e-08	6.67e-10				0.32	2		13913	25000	5.3	15.4	28.8
265	IgG1	2	3.68e-11	2.43e-11		1.1e-06	4.76e-10	12.2	41.7	80.8	0.32	4		12587	25000	18.5	32.1	44.5																			|E484A
266	IgG1	2	8.43e-11	8.04e-11		1.8e-06	4.48e-10	18.7	60.6	116	2	10				44.7	91.6	139
267	IgG1	2	5.28e-11	9.65e-11		1.74e-06	7.31e-09	16.3	45.6	81	1	4				21.3	82.7	183																			|S371F
268	IgG1	4	3.71e-11	2.06e-11		1.9e-06	3.13e-11	9.28	23.2	38	10	25				21.9	31.3	38.5																			|R444K
269	IgG1	2	2.03e-11	1.43e-11		5.32e-06	1.35e-11	51.5	151	282	11	26		0.32	14	28.2	81.9	153																			F486I
270	IgG1		9.77e-12				1e-09				1	3		25000	25000	21.6	51	84.4
271	IgG1		1.7e-11				1.51e-10				3	16		1624	3879	105	150	186
272	IgG1		5.9e-11				4.63e-10				40	116		24668	25000	718	1620	2610
273	IgG1		9.88e-11				6.93e-11				4	15		9	24	126	219	303
274	IgG1		8.54e-11				6.57e-11				4	13		9	29	94.8	162	222
275	IgG2b						1.34e-11				3	6		1	4	48.1	67.9	83
276	IgG2b						1.31e-11				18	40		0.32	2	57	91.3	120
277	IgG2a						9.6e-10				2	6		25000	25000	57.9	91.3	119
278	IgG1						1.77e-11				5	16		2	20	89.1	160	226
279	IgG1						2.32e-11				4	13		1	5	49.3	125	215
280	IgG1						1.44e-10				10	28		5	20	56.3	111	165
281	IgG2b						3.72e-11				70	141		9	105	172	449	788
282	IgG1						7.85e-09				7	58		25000	25000	53.9	139	242
283	IgG2a						7.79e-11				80	167		360	710	182	646	1350
284	IgG2a						8.18e-11				37	116		121	459	265	491	703
285	IgG2a						1.14e-10				18	38		15	38	145	393	706
286	IgG2a						9.19e-11				144	482				4360	8250	12000
287	IgG2a						1.31e-10				121	333				3720	10800	20200
288	IgG1		3.08e-11				1.98e-11				17	63		3	16	40	498	2170
289	IgG1		3.56e-11				1.82e-11				0.63	2		0.32	2	17.1	62.5	133
290	IgG1		2.49e-11				1.63e-11				1	3		0.32	0.81	19.7	41.3	63.8
291	IgG1		3.67e-11				2.4e-11				0.32	1		0.32	0.51	19.3	48.4	82.9
292	IgG1		1.9e-11				2.6e-11				1	3		3	18	22.7	47.8	74
293	IgG1		1.8e-11				5.76e-11				0.32	0.44		6	34	61.7	97.3	127
294	IgG1		4.9e-11				1.36e-10				0.32	7		31	108	107	202	293
295	IgG1		4.85e-11				2.66e-11				3	7		0.32	3	149	332	529
296	IgG1		1.99e-10				3.68e-10				21	45		883	2607	307	488	640
297	IgG1		1.33e-10				1.88e-10				3	10		88	362	301	529	736
298	IgG1		6.48e-10				1.66e-10				266	589				7.3	18.4	31.5
299	IgG1		9.55e-11				3.84e-11				16	34		2	15	16.7	25.6	33
300	IgG1		6.25e-11				6.06e-09				0.32	0.32		25000	25000	259	410	535
301	IgG1		8.45e-11				6.78e-10				5	21		0.32	5	208	660	1300
302	IgG1		4.99e-11				4.55e-11				23	82		29	111	528	967	1380
303	IgG1		3.75e-09				1.37e-09				8853	25000				25000	25000	25000
304	IgG1		2.37e-10				2.32e-10				42	461		25000	25000	2400	25900	104000
305	IgG1		3.38e-09				1.69e-09				25000	25000				25000	25000	25000
306	IgG1		1.01e-09				3.83e-08				1593	3256				25000	25000	25000
307	IgG1						8.95e-12				0.32	3		0.32	1	33.4	51	65.3
308	IgG1						1.56e-11				0.32	0.32		4	27	29.8	42.3	52
309	IgG1						1.18e-10				0.32	7		683	1928	73.6	127	174
310	IgG1						1.21e-11				0.32	0.32		0.32	5	33.1	42.9	49.9
311	IgG1						1.76e-11				0.32	2		14	61	18.3	25.4	30.8
312	IgG1						2.09e-11				0.32	0.32		0.32	0.32	11	12.7	13.8
313	IgG1						2.83e-11				0.32	0.32		0.32	0.32	9.58	11	11.9
314	IgG1						5.7e-11				0.32	3		0.32	5	47.7	55.5	60.7
315	IgG1						4.89e-11				0.32	0.32		0.32	3	32.7	50.3	64.7
316	IgG1						8.85e-11				0.32	0.32		2	4	15.6	29.1	41.9
317	IgG1						7.21e-11				0.32	0.32		0.32	4	27.8	44	57.4
318	IgG1						2.11e-10				42	120		48	120	718	1220	1660
319	IgG1						5.39e-11				4	21		11	32	327	442	527
320	IgG1						1.13e-10				1	16		15	29	54.6	65.8	73.3
321	IgG1						9.51e-11				3	11		16	34	55.2	87.8	115
322	IgG1						4.5e-11				13	47		19	69	71.1	113	148
323	IgG1						2.41e-11				41	253		1	6	733	2660	5660
324	IgG1						1.78e-10				10448	19929				25000	25000	25000
325	IgG1						2.51e-10				203	1423				4450	7630	10500
326	IgG1						5.96e-10				12	71		1816	4617	1210	1790	2260
327	IgG1						1.15e-09				25000	25000				25000	25000	25000
328	IgG1						7.06e-10				25000	25000				25000	25000	25000
329	IgG1						4.45e-09				25000	25000				25000	25000	25000
330	IgG1						1.49e-09				25000	25000				25000	25000	25000
331	IgG1						4.4e-11				16	44		8	22	88.1	132	168
332	IgG1						3.26e-11				1	3		0.32	2	17.5	37.5	58.5
333	IgG1						1.52e-11				0.32	0.32		0.32	0.32	11.2	13.2	14.6
334	IgG1						8.67e-12				0.32			0.32	0.32	24.2	38.3	50.1
335	IgG1						1.78e-11				0.32	1		0.32	0.32	62.9	141	227
336	IgG1						1.04e-11				0.32	1		0.32	1	21.6	35.3	47.1
337	IgG1						1.23e-11				0.32	0.32		0.32	0.32	69.4	116	157
338	IgG1						4.37e-11				0.32	9		12	63	92	651	2050
339	IgG1										25000	25000				25000	25000	25000
340	IgG1										23910	25000				25000	25000	25000
341	IgG1										18581	25000				25000	25000	25000
342	IgG1										25000	25000				25000	25000	25000
343	IgG1										25000	25000				25000	25000	25000
344	IgG1										25000	25000				25000	25000	25000
345	IgG1						2.1e-08				0.32	0.32		25000	25000	82.6	236	438
346	IgG1
347	IgG1
348	IgG1
349	IgG1										1	5		25000	25000	142	345	582
350	IgG1										20	88		9099	18089	342	2090	6040
351	IgG1										0.32	0.32				45.4	52.9	57.8
352	IgG1										0.32	0.32				84	157	227
353	IgG1										0.32	0.32				181	206	222
354	IgG						1.13e-11				0.32	1				73.6	98.1	116
355	IgG1
356	IgG1
357	IgG1
358	IgG1
359	IgG1
360	IgG1
361	IgG1
362	IgG1
363	IgG1
364	IgG1
365	IgG1
366	IgG1
367	IgG1
368	IgG1
369	IgG1
370	IgG1
371	IgG1
CC12.3	None													5035	16232
untreated uninfected control	None
mock-treated PBS-control	None
CR3022	None																				moderate	moderate	moderate	weak	weak	moderate	weak	5.86	5.75	5.74	5.38	3.82	4.73	5.14	5.23
KZ52	None																				weak	weak	weak	weak	weak	weak	weak	3.32	3.16	3.13	2.74	3.68	4.7	5.14	4.27
convalescent plasma 1	None																				weak	moderate	weak	moderate	weak	weak	weak	3.25	3.09	3.2	2.78	3.65	4.72	5.15	4.27
convalescent plasma 2	None																				weak	moderate	weak	weak	weak	weak	weak	3.29	3.11	3.08	2.78	3.64	4.67	5.15	4.25
negative plasma	None																				weak	weak	weak	weak	weak	moderate	weak	3.24	3.1	3.02	2.72	3.62	4.67	5.14	4.32
PBS	None																				weak	weak	weak	weak	weak	weak	weak	3.27	3.12	3.06	2.95	3.64	4.72	5.14	4.3
CC12.14	None													1299	4989

## Sheet: Suppl Figure 7a
AC-SIN experiments
ID	Exp-1	Exp-2	Mean	STDEV
Sirukumab	8.28039	12.0018	10.1411	2.63144
Naïve 1	-0.42001	0.126033	-0.14699	0.386109
Naïve 2	-1.20346	-0.85257	-1.02802	0.248114
Naïve 3	0.580965	0.979277	0.780121	0.281649
Naïve 4	-1.33141	-0.95145	-1.14143	0.268674
CC6.29	0.51561	0.332403	0.424006	0.129547
CC6.30	0.293742	0.053299	0.173521	0.170019
CC12.17	-1.76971	-1.68168	-1.72569	0.06224
CC12.18	0.165636	0.51382	0.339728	0.246204
3022	0.512069	0.011348	0.261708	0.354064
Lib1-Parent	0.585711	0.903438	0.744575	0.224667
G5	-0.10959	0.213975	0.052194	0.228792
F1	0.216028	0.231203	0.223616	0.010731
A12	0.040769	0.026365	0.033567	0.010185
B3	0.594586	0.570771	0.582679	0.016839
D2	0.208135	0.467941	0.338038	0.18371
F7	0.536772	0.650765	0.593768	0.080605
G2	0.477384	0.660109	0.568746	0.129207
G12	0.387454	0.710916	0.549185	0.228722
D3	0.681866	0.532973	0.607419	0.105283
#41	0.305511	0.312812	0.309162	0.005162

## Sheet: Supplementary Figure 7b
Thermostability
	value-1	value-2	value-3	mean	stdev
Sirukumab	69	68.1	68.5	68.5333	0.450925
Ab1	72.9	71.7	72.4	72.3333	0.602771
STE73-2E9	71.9	71.8	75.9	73.2	2.3388
RBD1	74.4	73.7	71.7	73.2667	1.40119
mRBD1.5	76	78	81	78.3333	2.51661
CC6.29	74.5	74.4	70.3	73.0667	2.39653
CC6.30	72	70.1	72.2	71.4333	1.15902
CC12.17	69.8	71	71.1	70.6333	0.723418
CC12.18	70.5	71.1	68.7	70.1	1.249
CR3022	68.7	71.2	67.3	69.0667	1.97569
lib1-P	71.2	69.5	69.4	70.0333	1.0116
#41	73.4	68.4	72.4	71.4	2.64575
A12	72	69.3	70.3	70.5333	1.36504
B3	71.9	73.1	68.2	71.0667	2.55408
D2	73.3	74.9	73.6	73.9333	0.85049
D3	70.3	69.7	69.9	69.9667	0.305505
F1	77.4	75.7	74	75.7	1.7
F7	74.2	73.2	74.1	73.8333	0.550757
G2	80.2	86.3	83.8	83.4333	3.06649
G5	68.1	70	-	69.05	1.3435
G12	70.9	67.9	69	69.2667	1.51767
				72.9483	4.45145

[truncated: 1 more sheets: Supplementary Figure 7c]
